# Supplementary material for: Aptamer-Functionalized Gold Nanoparticle Assay for Rapid Visual Detection of Norovirus in Stool Samples
Source: Biosensors (Basel). 2025 Jun 16;15(6):387. doi: 10.3390/bios15060387 (PMC12190990; doi:10.3390/bios15060387)
Supplement: Supplementary file 1 [file biosensors-15-00387-s001.zip]

Archive with 1 entries (1 files):
- biosensors-3668599-supplementary.pdf
